# Supplementary material for: Can Hindered Transport Models for Rigid Spheres Predict the Rejection of Single Stranded DNA from Porous Membranes?
Source: Membranes (Basel). 2022 Nov 4;12(11):1099. doi: 10.3390/membranes12111099 (PMC9694696; doi:10.3390/membranes12111099)
Supplement: Supplementary file 1 [file membranes-12-01099-s001.zip]

Archive with 1 entries (1 files):
- membranes-1952619-supplementary.pdf
